# Supplementary material for: Look at My Body: It Tells of Suffering—Understanding Psychiatric Pathology in Patients Who Suffer from Headaches, Restrictive Eating Disorders, or Non-Suicidal Self-Injuries (NSSIs)
Source: Pediatr Rep. 2025 Feb 8;17(1):21. doi: 10.3390/pediatric17010021 (PMC11858191; doi:10.3390/pediatric17010021)
Supplement: Supplementary file 1 [file pediatrrep-17-00021-s001.zip]

Archive with 4 entries (4 files):
- RECORD Checklist.pdf
- Table S2.pdf
- Table S3.pdf
- Table S4 RPAS variables legend.pdf
